# Supplementary material for: Probiotic and postbiotic analytical methods: a perspective of available enumeration techniques
Source: Front Microbiol. 2023 Dec 7;14:1304621. doi: 10.3389/fmicb.2023.1304621 (PMC10773886; doi:10.3389/fmicb.2023.1304621)
Supplement: Supplementary file 1 [file Table_1.XLSX]

## Sheet: Sheet1
		Table 3: A comparison of available methods for probiotic enumeration
		Platform	Advantages	Disadvantages	Best-Use Scenarios
		Plate Counts	• More clinical studies performed using CFU compared to other methodologies. • The most recognized method by different regulatory bodies. • Standardized methods. • Technical simplicity. • Low startup cost. Less capital investment. • Produces results in CFU. • Low Limit of Detection.	• Length of assay - requires days of incubation to obtain a CFU result. • Intrinsic variability. Low degree of precision (up to 0.5 log) • Lack of specificity. • Lack of harmonized methods - no single universal method. • Product matrix can cause interference. • Difficult to enumerate next generation probiotics. • Limited selectivity - genus, sometimes species. • Only measures cultivability. Unabl…	• Product/material-release testing.
		Flow Cytometry	• Ability to produce data in real time. • High degree of precision and accuracy. • Species-level specificity with the appropriate marker. • Enumeration of VBNC - viability beyond cultivability. • Fresh probiotic lactic acid bacteria flow cytometry values comparable to plate count. • Can be more readily used for next generation probiotics and for some types of postbiotics. ISO19344 method is unive…	• Higher startup cost. More capital investment. • Results in AFU/g. No universal correlation to CFU/g. Divergence in values as materials age due to different markers for viability. • Standard methods are total viable counts. Can get specificity from a variety of techniques, but not widely practiced. • Higher limit of detection - challenges with complex matrices.	• product/material-release testing (depending on jurisdiction). • Enumeration of next generation probiotics and some types of postbiotics. • Troubleshooting atypical CFU data - are the cells present and dead or not present in the first place? • Real time Production process optimization to better evaluate the effect of the process on the bacteria.
		qPCR / dPCR	• Specificity - species and possible to get to strain level in certain circumstances. • Ability to produce results in real-time. • Higher throughput compared to plate counts. • Some correlation with plate counts. • High degree of precision and accuracy. • Enumeration of VBNC and some types of postbiotics.	• Method optimization is required. qPCR requires a standard curve. • Method validation is required when extending matrix scope. • Primer design is required and limitations/challenges with method specificity verification. • Higher startup cost. More capital investment. • Results are expressed as number of copies of DNA. No universal correlation to CFU. • Lack of standardized methods. Limitations i…	• Enumeration of single species/strain in blended materials. • Enumeration of next-generation probiotics and some types of postbiotics.
